# Supplementary material for: Genetically Proxied Phosphodiesterase Type 5 (PDE5) Inhibition and Risk of Dementia: A Drug Target Mendelian Randomization Study
Source: Mol Neurobiol. 2025 Feb 14;62(6):7864–74. doi: 10.1007/s12035-025-04732-9 (PMC12078358; doi:10.1007/s12035-025-04732-9)
Supplement: Supplementary file 2 — Supplementary file2 (XLSX 32 KB) [file 12035_2025_4732_MOESM2_ESM.xlsx]

## Sheet: ST1 - PDE5I genetic instruments
Supplementary Table 1: SNP information for all 3 study instruments and their association with each respective weighted phenotype.
RSID	Chromosome	Location (hg19)	Effect allele	Other allele	Effect allele frequency	Beta	Standard error	p value	Functional consequence
Diastolic blood pressure instrument
rs66887589	4	120509279	T	C	0.5217	-0.1432	0.0151	2.71e-21	Intron
rs9799664	4	120326678	T	C	0.5103	-0.1354	0.0157	5.89e-18	Non-coding transcript exon
Systolic blood pressure instrument
rs2389873	4	120554714	A	G	0.5204	-0.1972	0.0303	7.423e-11	Intergenic
rs9799664	4	120326678	T	C	0.5087	-0.1885	0.0322	4.828e-09	Non-coding transcript exon
PDE5A protein levels instrument
rs10518329	4	120401835	G	A	0.3322	0.135	0.008	1.71e-63	Non-coding transcript exon
rs58583086	4	120556362	A	G	0.6255	0.1579	0.0078	4.63e-91	Intergenic

## Sheet: ST2 - Dementia gen. instruments
Supplementary Table 2: SNP information for all 3 dementia instruments and associations with their respective dementia subtype.
RSID	Chromosome	Location (hg19)	Effect allele	Other allele	Effect allele frequency	Beta	Standard error	p value	Functional consequence
Alzheimer's disease instrument
rs679515	1	207750568	T	C	0.1859	0.1279	0.0125	2.02e-24	Intron
rs7584040	2	127863224	T	C	0.2108	0.0762	0.0119	1.609e-10	Intron
rs6733839	2	127892810	T	C	0.3838	0.146	0.0103	1.759e-45	Regulatory region
rs34294852	5	150433447	T	C	0.7552	-0.0647	0.0115	1.913e-08	Intron
rs7730175	5	156519560	T	C	0.1613	-0.0744	0.0135	3.489e-08	Intron
rs9270206	6	32556367	A	G	0.6848	-0.1048	0.0144	4.083e-13	Intron
rs114812713	6	41034000	C	G	0.0322	0.2139	0.0293	2.775e-13	3 prime UTR
rs9381563	6	47432637	T	C	0.6881	-0.0716	0.0105	9.004e-12	Intergenic
rs34857299	7	99874197	A	T	0.2269	-0.0705	0.0125	1.598e-08	Regulatory region
rs9640384	7	143130078	T	C	0.6362	-0.0612	0.0107	9.705e-09	Intron
rs755951	8	27226790	A	C	0.5935	-0.0609	0.0103	3.018e-09	Intron
rs1532276	8	27466157	T	C	0.3914	-0.0952	0.0103	2.287e-20	Non coding transcript exon
rs7068614	10	11721477	A	T	0.2492	-0.0748	0.0114	6.259e-11	Intergenic
rs3740688	11	47380340	T	G	0.528	0.0697	0.01	2.733e-12	Missense
rs7933202	11	59936926	A	C	0.6124	0.1152	0.0101	4.845e-30	TF binding site
rs10792832	11	85867875	A	G	0.3654	-0.1118	0.0102	5.722e-28	Regulatory region
rs11218343	11	121435587	T	C	0.9703	0.173	0.0273	2.519e-10	Intron
rs17125944	14	53400629	T	C	0.9034	-0.1132	0.0168	1.518e-11	Intron
rs12590654	14	92938855	A	G	0.3155	-0.081	0.0107	4.985e-14	Intron
rs347117	15	59000957	T	C	0.3429	-0.0574	0.0105	4.015e-08	Intron
rs12926883	16	79572440	T	C	0.52	-0.0649	0.0101	1.406e-10	Intergenic
rs12151021	19	1050874	A	G	0.3206	0.0806	0.0113	8.635e-13	Intron
rs12972156	19	45387459	C	G	0.8255	-0.8689	0.013	0	Intron
rs117310449	19	45393516	T	C	0.0143	0.8666	0.0408	2.3e-100	Intron
rs8106813	19	45431658	A	G	0.5006	0.174	0.0141	3.734e-35	Intron
rs73558194	19	45483844	A	G	0.0448	0.2484	0.0237	1.3e-25	Intron
rs9676738	19	45704771	A	G	0.0507	0.2268	0.0363	4.205e-10	Intron
rs183336979	19	45712790	A	C	0.0407	-0.3109	0.0462	1.692e-11	Intron
rs6014724	20	54998544	A	G	0.9242	0.1287	0.0188	7.5e-12	Intron
Vascular dementia instrument
rs68043120	1	202042331	G	T	0.0427	0.313	0.0604	2.18998e-07	Intergenic
rs4675290	2	203639839	C	T	0.7534	0.1579	0.0311	3.76114e-07	3 prime UTR
rs62118211	19	45103149	A	T	0.1281	0.197	0.038	2.22638e-07	Intron
rs429358	19	45411941	C	T	0.1767	0.6418	0.0326	5.02458e-86	Missense
Lewy body dementia instrument
rs2230288	1	155206167	T	C	0.0091	1.0608	0.1494	1.28233e-12	Missense
rs6733839	2	127892810	T	C	0.3616	0.2265	0.0385	4.16035e-09	Regulatory region
rs7680557	4	90763360	A	C	0.4963	0.2403	0.0371	9.72971e-11	Intergenic
rs6599388	4	939087	T	C	0.3104	0.2204	0.04	3.53932e-08	Intron
rs10405693	19	45326664	T	C	0.3176	0.2669	0.0399	2.26152e-11	Regulatory region
rs769449	19	45410002	A	G	0.1001	0.9021	0.0538	4.65372e-63	Non coding transcript exon

## Sheet: ST3 - All primary MR analyses
Supplementary Table 3: Mendelian randomisation inverse variance-weighted random effects estimates for each study outcome across all three instruments
	Diastolic blood pressure-weighted instrument						Systolic blood pressure-weighted instrument						PDE5A protein level-weighted instrument
Outcome	Odds ratio/SD change (95% confidence interval)	Beta	Standard error	p value	Q-statistic (p value)		Odds ratio/SD change (95% confidence interval)	Beta	Standard error	p value	Q-statistic (p value)		Odds ratio/SD change (95% confidence interval)	Beta	Standard error	p value	Q-statistic (p value)
Positive controls
Erectile dysfunction	0.84 (0.78-0.89)	-0.1796	0.0341	1.43301e-07	0.15 (0.70)		0.87 (0.82-0.91)	-0.1427	0.0258	3.29103e-08	0.13 (0.72)		0.87 (0.78-0.98)	-0.1366	0.0602	0.023	0.38 (0.54)
Pulmonary arterial hypertension	0.78 (0.67-0.90)	-0.2486	0.0747	0.00087531	0.21 (0.65)		0.79 (0.75-0.85)	-0.2304	0.0324	1.15778e-12	0.06 (0.81)		0.73 (0.70-0.77)	-0.313	0.0246	3.83828e-37	0.02 (0.89)
Plasma PDE5A levels	0.753 (0.705, 0.801)	0.753	0.0243	4.34e-210	0.40 (0.53)		0.578 (0.524, 0.632)	0.578	0.0278	2.88e-228	0.41 (0.52)		See ST1	See ST1	See ST1	See ST1	See ST1
Systolic blood pressure	NA	NA	NA	NA	NA		See ST1	See ST1	See ST1	See ST1	See ST1		-1.045 (-1.142, -0.948)	-1.0449	0.0495	5.28e-99	0.11 (0.75)
Diastolic blood pressure	See ST1	See ST1	See ST1	See ST1	See ST1		NA	NA	NA	NA	NA		-0.711 (-0.688, -0.734)	-0.7109	0.0116	0	0.02 (0.88)
Dementia subtypes
Alzheimer's disease	1.09 (1.07-1.11)	0.0849	0.0079	3.65911e-27	0.03 (0.86)		1.07 (1.05-1.09)	0.0659	0.009	2.49994e-13	0.06 (0.80)		1.05 (1.05-1.06)	0.0516147	0.00345608	1.96707e-50	0.01 (0.94)
Vascular dementia	0.96 (0.90-1.02)	-0.0444	0.0338	0.19	0.08 (0.78)		0.95 (0.93-0.98)	-0.0509	0.0132	0.000117429	0.02 (0.89)		0.71 (0.68-0.73)	-0.050867	0.0132073	2.36365e-77	0.02 (0.89)
Lewy body dementia	1.32 (1.23-1.41)	0.275	0.0357	1.22359e-14	0.04 (0.83)		1.23 (1.14-1.34)	0.2085	0.0417	5.63087e-07	0.09 (0.76)		0.99 (0.92-1.08)	-0.00643877	0.0417186	0.88	0.05 (0.82)
Neuroimaging traits
Cortical thickness	-0.005 (-0.003, -0.000)	-0.0054	0.0014	0.0001	0.12 (0.73)		-0.003 (0.000, -0.007)	-0.0034	0.0018	0.06	0.32 (0.57)		-0.002 (0.000, -0.005)	-0.0023	0.0012	0.06	0.10 (0.76)
White matter hyperintensities	-0.035 (-0.025, -0.045)	-0.0345	0.0051	1.11e-11	0.02 (0.89)		-0.020 (-0.014, -0.026)	-0.0203	0.0031	3.48e-11	0.01 (0.92)		-0.024 (-0.020, -0.029)	-0.0241	0.0024	1.46e-24	3.51E-03 (0.95)
Left hippocampus	9.036 (1.293, 16.778)	9.0358	3.9504	0.0221754	0.11 (0.74)		5.076 (2.887, 7.265)	5.076	1.1169	5.51e-06	0.01 (0.91)		18.093 (11.501, 24.684)	18.0927	3.363	7.45e-08	0.07 (0.80)
Right hippocampus	8.012 (-4.211, 20.234)	8.0116	6.2361	0.2	0.25 (0.62)		3.031 (-0.538, 6.600)	3.0313	1.8209	0.1	0.03 (0.86)		23.312 (13.587, 33.037)	23.3121	4.9619	2.62e-06	0.13 (0.72)
Left putamen	-22.915 (-16.773, -29.056)	-22.9148	3.1334	2.61e-13	0.04 (0.84)		-21.353 (-20.997, -21.709)	-21.353	0.1815	0	2.12E-04 (0.99)		-37.231 (-34.242, -40.220)	-37.231	1.5249	1.15e-131	7.97E-03 (0.93)
Right putamen	-29.987 (-28.617, -31.357)	-29.9873	0.699	0	2.08E-03 (0.96)		-26.838 (-22.999, -30.677)	-26.838	1.9586	9.8e-43	0.02 (0.88)		-43.633 (-36.402, -50.865)	-43.6334	3.6897	2.88e-32	0.05 (0.83)
Left caudate	-14.150 (-4.628, -23.671)	-14.1496	4.858	0.004	0.14 (0.71)		-11.906 (-5.068, -18.743)	-11.9056	3.4885	0.0006	0.11 (0.74)		-16.706 (-9.926, -23.486)	-16.7063	3.4592	1.37e-06	0.06 (0.81)
Right caudate	-13.916 (-7.319, -20.514)	-13.9165	3.3659	3.55e-05	0.06 (0.80)		-10.797 (-4.627, -16.967)	-10.7969	3.1482	0.0006	0.08 0.77)		-9.057 (-2.495, -15.619)	-9.0571	3.3481	0.007	0.05 (0.82)
Left accumben	-4.777 (-3.195, -6.360)	-4.7774	0.8075	3.29e-09	0.09 (0.76)		-4.500 (-4.418, -4.582)	-4.5	0.042	0	3.85E-04 (0.98)		0.130 (-0.072, 0.332)	0.1301	0.1033	0.21	1.24E-03 (0.97)
Right accumben	-6.346 (-4.505, -8.186)	-6.3455	0.939	1.4e-11	0.14 (0.71)		-5.306 (-4.158, -6.454)	-5.3057	0.5858	1.34e-19	0.08 (0.77)		-0.297 (0.885, -1.479)	-0.2971	0.6032	0.62	0.05 (0.83)
Left global pallidus	-7.833 (-2.198, -13.467)	-7.8326	2.8746	0.006	0.19 (0.67)		-7.751 (-5.835, -9.667)	-7.7513	0.9777	2.22e-15	0.03 (0.86)		-2.186 (-0.336, -4.037)	-2.1864	0.9442	0.02	0.02 (0.90)
Right global pallidus	-11.825 (-3.785, -19.864)	-11.8247	4.1018	0.004	0.38 (0.54)		-10.601 (-6.034, -15.167)	-10.6008	2.3298	5.36e-06	0.19 (0.67)		-6.046 (-1.134, -10.958)	-6.0461	2.5061	0.02	0.11 (0.74)
Left ventral diencephalon	2.689 (1.905, 3.473)	2.689	0.4001	1.8e-11	1.25E-03 (0.97)		2.185 (1.514, 2.856)	2.1853	0.3423	1.73e-10	1.39E-03 (0.97)		-2.673 (3.138, -8.484)	-2.6731	2.9649	0.37	0.06 (0.81)
Right ventral diencephalon	-10.939 (-8.690, -13.187)	-10.9389	1.1472	1.49e-21	0.01 (0.92)		-7.225 (-6.083, -8.368)	-7.2253	0.583	2.81e-35	4.37E-03 (0.95)		-10.307 (-9.390, -11.224)	-10.3069	0.4678	1.42e-107	1.50E-03 (0.97)
Left thalamus	-38.218 (-21.853, -54.583)	-38.2181	8.3497	4.71e-06	0.17 (0.68)		-31.701 (-20.009, -43.394)	-31.7015	5.9658	1.07e-07	0.14 (0.71)		-18.009 (-13.842, -22.175)	-18.0087	2.1258	2.42e-17	9.17E-03 (0.92)
Right thalamus	-6.788 (7.956, -21.531)	-6.7876	7.5224	0.37	0.17 0.68)		-6.605 (3.302, -16.513)	-6.6053	5.055	0.19	0.11 (0.74)		-0.644 (0.331, -1.619)	-0.6438	0.4973	0.2	5.80E-04 (0.98)
Brain stem volume	0.015 (0.006, 0.024)	0.0152	0.0047	0.001	0.01 (0.91)		0.008 (0.008, 0.008)	0.0081	0.0001	0	1.33E-05 (1.00)		0.131 (0.086, 0.176)	0.1308	0.0229	1.06e-08	0.22 (0.64)
Neurodegenerative implicated proteins
APOE	-0.014 (-0.008, -0.020)	-0.014	0.0029	1.7e-06	8.46E-03 (0.93)		-0.007 (0.003, -0.017)	-0.0069	0.0051	0.17	0.05 (0.83)		-0.008 (-0.000, -0.017)	-0.0084	0.0042	0.04	0.02 (0.89)
CR1	-0.092 (-0.081, -0.104)	-0.0924	0.0058	1.51e-57	0.03 (0.87)		-0.071 (-0.071, -0.071)	-0.0707	4.9e-05	0	3.80E-06 (1.00)		0.040 (0.023, 0.056)	0.0395	0.0083	1.87e-06	0.06 (0.81)
PILRB	0.001 (-0.009, 0.010)	0.0008	0.0049	0.88	0.04 (0.85)		0.004 (0.003, 0.005)	0.0039	0.0004	2.08e-28	3.61E-04 (0.99)		-0.003 (0.003, -0.008)	-0.0027	0.0028	0.34	0.01 (0.91)
PILRA	0.004 (0.002, 0.005)	0.0035	0.0009	0.00014	1.01E-03 (0.98)		0.002 (-0.000, 0.004)	0.002	0.0012	0.09	3.12E-03 (0.96)		0.011 (0.011, 0.012)	0.01125	0.0002	0	5.30E-05 (0.99)
CD2AP	-0.047 (-0.038, -0.055)	-0.0467	0.0043	6.93e-28	0.01 (0.91)		-0.026 (-0.018, -0.034)	-0.0259	0.0042	5.7e-10	0.02 (0.88)		-0.010 (0.004, -0.024)	-0.0099	0.0072	0.17	0.04 (0.84)
GRN	-0.032 (-0.024, -0.041)	-0.0323	0.0043	4.54e-14	0.02 (0.90)		-0.029 (-0.012, -0.047)	-0.0294	0.0089	0.000995155	0.13 (0.72)		-0.035 (-0.010, -0.060)	-0.0351	0.0126	0.0054	0.14 (0.71)
PRSS8	0.026 (-0.001, 0.053)	0.0259	0.014	0.06	0.15 (0.70)		0.013 (0.004, 0.022)	0.0131	0.0048	0.00586501	0.03 (0.85)		-0.015 (-0.010, -0.020)	-0.0154	0.0026	3.42e-09	5.48E-03 (0.94)
TMEM106B	-0.087 (-0.065, -0.108)	-0.0868	0.0109	1.61e-15	0.08 (0.78)		-0.062 (-0.046, -0.078)	-0.0621	0.0082	3.24e-14	0.09 (0.77)		-0.003 (0.011, -0.016)	-0.0027	0.0068	0.69	0.03 (0.86)
BLNK	-0.158 (-0.135, -0.182)	-0.1584	0.0119	2.1e-40	0.09 (0.76)		-0.117 (-0.107, -0.128)	-0.1174	0.0052	6.93e-112	0.03 (0.85)		-0.071 (-0.044, -0.097)	-0.0705	0.0134	1.4e-07	0.12 (0.73)
IL34	0.014 (-0.011, 0.040)	0.0143	0.013	0.27	0.14 (0.70)		0.015 (0.006, 0.024)	0.0153	0.0046	0.00097	0.04 (0.85)		0.013 (-0.007, 0.032)	0.0125	0.0101	0.22	0.09 (0.76)
C1S	-0.041 (-0.025, -0.058)	-0.0413	0.0084	9.9e-07	0.05 (0.82)		-0.042 (-0.031, -0.054)	-0.0423	0.0059	1.11e-12	0.05 (0.82)		-0.026 (-0.017, -0.035)	-0.0261	0.0047	3.19e-08	0.02 (0.90)
C1R	-0.024 (-0.003, -0.045)	-0.0239	0.0107	0.025	0.08 (0.78)		-0.028 (-0.023, -0.032)	-0.0278	0.0023	1.83e-32	7.46E-03 (0.93)		-0.030 (-0.007, -0.053)	-0.0299	0.0116	0.01	0.10 (0.75)
SIRPA	0.006 (0.001, 0.011)	0.0059	0.0026	0.021	0.02 (0.89)		0.003 (0.002, 0.004)	0.0028	0.0006	3.03e-07	1.64E-03 (0.97)		0.006 (-0.007, 0.019)	0.0059	0.0067	0.38	0.12 (0.73)
CD33	-0.015 (-0.006, -0.024)	-0.0154	0.0046	0.00072	0.06 (0.81)		-0.012 (-0.008, -0.016)	-0.0123	0.0021	2.24e-09	0.02 (0.88)		-0.001 (0.015, -0.017)	-0.0014	0.0082	0.86	0.19 (0.66)
SIGLEC9	-0.047 (-0.037, -0.056)	-0.0468	0.0049	2.15e-21	0.03 (0.87)		-0.044 (-0.032, -0.056)	-0.0438	0.0061	5.86e-13	0.08 (0.78)		-0.029 (-0.025, -0.034)	-0.0294	0.0022	1.1e-41	5.45E-03 (0.94)
ZBTB16	-0.002 (0.029, -0.034)	-0.0025	0.0162	0.88	0.19 (0.66)		-0.006 (0.008, -0.021)	-0.0064	0.0073	0.38	0.08 (0.78)		-0.011 (0.005, -0.026)	-0.011	0.0079	0.17	0.05 (0.83)
MME	0.040 (0.031, 0.049)	0.0402	0.0046	4.9e-18	0.02 (0.89)		0.025 (0.024, 0.026)	0.0248	0.0005	0	3.63E-04 (0.99)		0.042 (0.030, 0.053)	0.0417	0.0058	9.58e-13	0.03 (0.86)
HIP1R	-0.113 (-0.108, -0.118)	-0.1131	0.0027	0	4.97E-03 (0.94)		-0.084 (-0.075, -0.093)	-0.0841	0.0046	3.69e-74	0.03 (0.87)		-0.110 (-0.079, -0.141)	-0.1099	0.0158	3.63e-12	0.18 (0.67)
CTF1	-0.035 (-0.034, -0.037)	-0.0353	0.0007	0	3.27E-04 (0.99)		-0.026 (-0.024, -0.028)	-0.0259	0.001	5.64e-142	1.30E-03 (0.97)		-0.011 (0.004, -0.026)	-0.0112	0.0077	0.14	0.04 (0.84)

## Sheet: ST4 - Bidirectional analyses
Supplementary Table 4: Reverse Mendelian randomisation analyses between genetically predicted dementia subtypes and circulating PDE5A levels
Dementia subtype	SD change (95% confidence interval)	Beta	Standard error	p value	Q-statistic (p value)
Alzheimer's disease	0.001 (-0.017, 0.018)	0.0005	0.0088	0.95	23.62 (0.70)
Vascular dementia	0.002 (-0.012, 0.0163)	0.002	0.0073	0.43	0.76 (0.86)
Lewy body dementia	0.004 (-0.007, 0.015)	0.0044	0.0056	0.79	1.24 (0.87)

## Sheet: ST5 - CMDKP output
Supplementary Table 5: Significant (p <5x10E-08) associations of genetic variants and their direction of effect (+/-) with traits identified by the Common Metabolic Disease Knowledge Portal.
Trait	rs66887589	rs9799664
Platelet count	X (-)	X (-)
Plateletcrit	X (-)	X (-)
Coronary artery disease	X (-)	X (-)
Lymphocyte count	X (-)
White blood cell count	X (-)
Monocyte count	X (-)
LDL cholesterol		X (-)

## Sheet: ST6 - 2 Step cis MR analyses
Supplementary Table 6: Two step cis MR analyses adjusting the diastolic blood pressure-weighted genetic instrument for confounders identified in ST5
	Alzheimer's disease				Lewy body dementia
Outcome	Beta	Standard error	p value		Beta	Standard error	p value
Platelet count	0.0518	0.0135	0.000132		0.3124	0.0485	1.16e-10
Plateletcrit	0.0413	0.0133	0.0019		0.3116	0.0485	1.3e-10
Coronary artery disease	0.0564	0.0139	5e-05		0.3662	0.0487	5.67e-14
Lymphocyte count	0.1105	0.0129	1.28e-17		0.317	0.0485	6.08e-11
White blood cell count	0.0951	0.0129	1.43e-13		0.3034	0.0485	3.92e-10
Monocyte count	0.0785	0.013	1.82e-09		0.2984	0.0485	7.36e-10
LDL cholesterol	0.0804	0.013	6.46e-10		0.3174	0.0485	5.75e-11
